# Supplementary material for: Cervical Pain in Non-Chondrodystrophic Dogs: Associations with Clinical Onset, Neurological Group and Disease Category
Source: Animals (Basel). 2026 May 30;16(11):1673. doi: 10.3390/ani16111673 (PMC13255795; doi:10.3390/ani16111673)
Supplement: Supplementary file 1 [file animals-16-01673-s001.zip]

Archive with 1 entries (1 files):
- animals-4344471-supplementary.pdf
